# Supplementary material for: Comparison of Whole Exome Sequencing Commercial Kits Performance Across Diverse Tissue Sources
Source: Int J Mol Sci. 2026 Jul 14;27(14):6261. doi: 10.3390/ijms27146261 (PMC13409959; doi:10.3390/ijms27146261)
Supplement: Supplementary file 1 [file ijms-27-06261-s001.zip]

Archive with 2 entries (2 files):
- Supplemental Table S2.xlsx
- SUPPLEMENTARY MATERIAL.pdf
