# Supplementary material for: Comparison of Whole Exome Sequencing Commercial Kits Performance Across Diverse Tissue Sources
Source: Int J Mol Sci. 2026 Jul 14;27(14):6261. doi: 10.3390/ijms27146261 (PMC13409959; doi:10.3390/ijms27146261)
Supplement: Supplementary file 1 [file ijms-27-06261-s001.zip › Supplemental Table S2.xlsx]

## Sheet: Supplementary Table S2
sample	phase	kit	origin	1x	20x	38x	75x	100x	mean	Coverage Uniformity	Estimated library size (M bases)	Total reads (M bases)	Duplicate reads (M bases)	% Duplicate reads	On-target reads (M bases)	% On-target reads
230698301	evaluation	Agilent	Amniotic fluid	92.991	80.2112	73.935	62.4599	53.949	69.28	22.64	141.536	113.063	20.2943	17.95	92.3662	81.69
230698301	evaluation	Illumina	Amniotic fluid	97.2753	92.7656	78.6541	40.6738	21.6377	43.47	27.34	94.0165	66.8106	10.7688	16.12	49.7174	74.42
230698301	evaluation	Twist	Amniotic fluid	97.4872	95.4838	94.1599	69.7515	30.2957	56.53	53.61	238.028	87.9499	7.92479	9.01	61.9814	70.47
232098740	evaluation	Agilent	Amniotic fluid	95.844	93.3491	89.534	51.7338	22.6252	45.66	42.17	72.6027	87.9086	22.2372	25.3	72.4769	82.45
232098740	evaluation	Illumina	Amniotic fluid	97.3348	94.683	87.6929	58.1971	39.2294	57.92	28.07	118.758	88.818	14.9465	16.83	63.6192	71.63
232098740	evaluation	Twist	Amniotic fluid	97.6337	95.5638	94.2699	67.3348	21.7834	55.16	57.67	245.753	82.4576	6.78897	8.23	56.512	68.53
232633188	evaluation	Agilent	Fetal tissue	87.9844	67.7146	61.3017	51.0801	44.0085	57.59	14.01	122.837	94.7858	16.5593	17.47	78.188	82.49
232633188	evaluation	Illumina	Fetal tissue	97.304	93.1565	80.5431	42.8747	21.9589	44.44	29.47	97.0731	69.6624	11.3264	16.26	50.8782	73.04
232633188	evaluation	Twist	Fetal tissue	97.651	95.5316	94.2328	70.2363	26.0145	56.89	56.8	247.96	84.2858	7.04171	8.35	57.1579	67.81
232650229	evaluation	Agilent	Fibroblasts	78.0592	56.9203	52.2547	45.9827	42.4588	66.86	8.45	134.005	111.877	20.7359	18.53	93.5394	83.61
232650229	evaluation	Illumina	Fibroblasts	97.3895	92.9128	79.763	42.9919	24.1468	45.99	27.28	106.875	74.1758	11.7283	15.81	51.1037	68.9
232650229	evaluation	Twist	Fibroblasts	97.3529	95.3679	93.2726	69.4087	34.9622	56.68	50.53	230.381	95.1784	9.52508	10.01	68.1532	71.61
240758478	evaluation	Agilent	Peripheral Blood	96.1655	93.663	91.058	65.6796	41.3474	55.32	37.82	165.739	89.1682	11.4563	12.85	71.8248	80.55
240758478	evaluation	Illumina	Peripheral Blood	97.4706	94.9605	89.5032	60.6413	38.3185	57.03	32.79	113.201	91.1544	16.3728	17.96	65.6033	71.97
240758478	evaluation	Twist	Peripheral Blood	97.8311	95.3388	91.2576	45.7859	9.1781	49.1	55.93	229.466	70.8667	5.4353	7.67	45.8443	64.69
242705080	evaluation	Agilent	Peripheral Blood	96.2232	93.7338	90.8467	67.2533	46.9768	61.95	32.71	174.785	101.091	13.8997	13.75	81.7863	80.9
242705080	evaluation	Illumina	Peripheral Blood	97.225	88.3887	60.2994	10.5825	2.04235	28.74	33.16	69.7114	44.8434	6.62673	14.78	31.6846	70.66
242705080	evaluation	Twist	Peripheral Blood	97.6884	95.6234	93.7026	74.0995	38.8611	60.45	54.41	265.685	93.9925	8.15831	8.68	64.3001	68.41
242713558	evaluation	Agilent	Peripheral Blood	96.2016	93.7383	90.2543	57.2675	33.2721	52.06	36.95	107.826	88.5342	16.3374	18.45	70.8277	80
242713558	evaluation	Illumina	Peripheral Blood	97.4703	95.075	89.6674	60.357	38.8776	59.25	30.72	128.142	93.6359	15.4591	16.51	62.7171	66.98
242713558	evaluation	Twist	Peripheral Blood	97.8855	95.6166	94.2558	65.5844	16.893	55.34	60.78	243.297	79.5403	6.43705	8.09	51.4831	64.73
242713920	evaluation	Agilent	Peripheral Blood	96.2132	93.7096	90.7745	61.3035	35.4302	52.56	39.2	113.926	90.0073	16.0747	17.86	71.8069	79.78
242713920	evaluation	Illumina	Peripheral Blood	97.3471	94.0296	83.4783	44.1682	22.6286	46.99	31.7	96.0863	73.4423	12.6249	17.19	50.8801	69.28
242713920	evaluation	Twist	Peripheral Blood	97.8641	95.5699	94.1333	60.5862	14.1004	53.5	60.31	243.543	77.8083	6.14844	7.9	50.8519	65.36
230739978	validation	Agilent	Dry bloodspot	95.9871	93.4352	88.8276	41.9012	13.7779	42.04	44.19	56.7549	88.2847	27.1437	30.75	71.7519	81.27
230739978	validation	Twist	Dry bloodspot	98.0019	95.4977	88.1429	11.7278	0.583209	38.68	54.3	219.483	56.9488	3.96865	6.97	33.649	59.09
230740126	validation	Agilent	Dry bloodspot	95.9239	93.4166	88.9935	44.1608	15.1919	42.63	43.39	55.7065	92.6213	29.9829	32.37	75.5525	81.57
230740126	validation	Twist	Dry bloodspot	97.9742	95.6766	91.2498	19.1607	1.35198	41.98	55.81	218.398	60.8592	4.51681	7.42	36.2015	59.48
230740133	validation	Agilent	Dry bloodspot	96.0801	93.6813	91.2193	56.8664	22.0845	46.93	47.82	67.3627	96.0425	27.6334	28.77	77.5454	80.74
230740133	validation	Twist	Dry bloodspot	98.0044	95.6541	90.6161	32.282	4.10102	45.62	53.68	214.981	68.3878	5.6341	8.24	41.3298	60.43
240755778	validation	Agilent	Chorionic villus	96.1347	93.8601	92.6022	77.6394	52.6972	61.64	44.07	142.685	102.702	17.0069	16.56	83.321	81.13
240755778	validation	Twist	Chorionic villus	98.1181	95.9985	94.4008	51.7056	11.0428	51.92	56.53	282.98	76.144	5.51627	7.24	45.3441	59.55
240772054	validation	Agilent	Chorionic villus	95.9934	93.3137	89.9766	54.9155	23.2614	46.04	44	145.999	73.5956	8.8638	12.04	59.5287	80.89
240772054	validation	Twist	Chorionic villus	97.9552	94.5577	79.1678	5.20679	0.241894	34.63	52.97	134.854	52.9073	5.20961	9.85	30.9131	58.43
240847222	validation	Agilent	Amniotic fluid	95.7111	82.1784	69.6104	46.4826	29.4125	44.64	23.14	110.832	72.8481	11.05	15.17	59.2645	81.35
240847222	validation	Twist	Amniotic fluid	98.1952	96.1852	90.8477	46.0179	25.7581	55.86	31.07	314.108	80.7182	5.57414	6.91	49.2384	61
240855554	validation	Agilent	Amniotic fluid	95.6715	92.5339	82.736	36.8995	14.5786	39.4	35.68	59.4709	84.2552	24.1591	28.67	69.1481	82.07
240855554	validation	Twist	Amniotic fluid	98.1448	95.83	91.5966	37.4397	5.55931	47.5	55.78	260.829	71.3948	5.18945	7.27	41.8733	58.65
240875721	validation	Agilent	Amniotic fluid	93.5951	63.5292	53.1198	38.4943	28.3246	39.95	12.75	48.7612	87.6034	29.9463	34.18	72.7646	83.06
240875721	validation	Twist	Amniotic fluid	98.2194	96.1416	91.9493	51.6369	22.8224	55.24	41.81	277.714	83.6662	6.6501	7.95	49.992	59.75
242726578	validation	Agilent	Amniotic fluid	96.3636	93.9891	92.4914	76.4463	56.2304	67.88	37.11	148.209	110.937	18.8638	17	89.7752	80.92
242726578	validation	Twist	Amniotic fluid	97.9818	95.645	90.2033	12.9646	0.924645	39.82	57.86	216.324	57.6526	4.10968	7.13	34.5296	59.89
242766595	validation	Agilent	Amniotic fluid	96.2142	86.8592	75.7535	52.7581	37.1098	52.97	24.83	105.906	87.2146	16.045	18.4	69.283	79.44
242766595	validation	Twist	Amniotic fluid	97.8689	94.8309	81.9382	8.17265	0.396721	35.89	52.49	203.313	53.9622	3.80011	7.04	32.8037	60.79
242862048	validation	Agilent	Fetal tissue	72.7276	3.21812	0.0011585	0	0	3.78	18.86	4.33935	12.8415	6.15584	47.94	10.8017	84.12
242862048	validation	Twist	Fetal tissue	98.0915	91.5293	70.1169	20.3962	8.68077	40.49	30.16	179.782	61.2436	5.34414	8.73	36.0737	58.9
242917096	validation	Agilent	Fetal tissue	96.0125	60.516	51.9975	42.8827	38.4235	75.5	8.78	120.73	116.752	24.6112	21.08	95.3564	81.67
242917096	validation	Twist	Fetal tissue	97.9867	95.3769	87.5179	19.0114	2.73868	41.25	51.83	189.045	62.2743	5.28624	8.49	37.6816	60.51
240898065	validation	Agilent	Peripheral Blood	96.4459	93.9412	92.7115	80.7588	64.0683	75.28	34.66	177.63	124.045	20.0654	16.18	100.14	80.73
240898065	validation	Twist	Peripheral Blood	98.0802	95.6979	91.6469	19.8994	2.04611	42.33	57.98	231.205	62.6434	4.51851	7.21	37.3363	59.6
240900336	validation	Agilent	Peripheral Blood	96.3649	93.8632	91.9225	75.7541	59.0181	72.71	32.46	161.846	121.237	20.8483	17.2	98.7026	81.41
240900336	validation	Twist	Peripheral Blood	98.0983	95.7777	91.7187	28.1156	4.01317	44.73	55.78	239.967	65.5379	4.74382	7.24	39.2867	59.94
240901199	validation	Agilent	Peripheral Blood	96.1545	93.6503	91.0647	64.0656	38.7843	54.86	38.1	127.539	90.0048	14.656	16.28	72.731	80.81
240901199	validation	Twist	Peripheral Blood	98.1401	95.8886	94.1999	41.2749	5.5129	49.07	60.71	249.932	72.2435	5.53002	7.65	43.0777	59.63
242512079	validation	Agilent	Peripheral Blood	96.4739	93.9962	92.7656	80.9791	65.0302	77.65	33.55	185.717	126.423	19.9746	15.8	102.546	81.11
242512079	validation	Twist	Peripheral Blood	98.2505	96.1005	94.9947	68.4181	25.5085	58.74	56.18	306.728	87.7143	6.61232	7.54	52.7912	60.19
242514849	validation	Agilent	Peripheral Blood	96.1916	93.5958	90.1068	66.8765	48.3917	61.67	31.5	144.691	101.045	16.3445	16.18	82.6905	81.84
242514849	validation	Twist	Peripheral Blood	98.1811	95.8233	91.7992	33.5205	5.81735	46.14	54.68	250.587	69.4239	5.10163	7.35	41.1919	59.33
242516646	validation	Agilent	Peripheral Blood	96.258	93.6961	91.2304	67.6124	44.7041	57.77	37.09	149.752	94.0759	13.8613	14.73	75.817	80.59
242516646	validation	Twist	Peripheral Blood	98.1758	95.6081	90.1685	30.957	4.59761	45.45	55.1	251.102	68.3361	4.93805	7.23	40.3061	58.98
242523404	validation	Agilent	Peripheral Blood	96.2758	93.8262	92.1471	74.688	54.3145	65.64	36.21	146.193	109.346	18.7455	17.14	88.5354	80.97
242523404	validation	Twist	Peripheral Blood	98.266	96.1079	95.0066	68.7982	21.9983	58.21	59.8	295.184	86.2425	6.59539	7.65	51.4695	59.68
242523896	validation	Agilent	Peripheral Blood	96.2058	93.7101	91.7862	71.553	48.8644	61.02	37.4	137.766	100.488	16.84	16.76	81.7622	81.37
242523896	validation	Twist	Peripheral Blood	98.1357	95.9214	94.3593	46.3707	7.56804	50.24	59.31	236.838	74.6508	6.18995	8.29	45.6103	61.1
242775052	validation	Agilent	Peripheral Blood	96.2428	93.5014	88.7084	61.8751	42.8527	57.15	31.4	118.929	97.3683	18.0097	18.5	78.6844	80.81
242775052	validation	Twist	Peripheral Blood	98.0984	95.6571	88.7229	24.9141	3.60902	43.02	52.19	230.718	63.3175	4.63174	7.32	37.8601	59.79
242938745	validation	Agilent	Peripheral Blood	96.4158	93.6076	89.5527	70.7833	56.6714	73.37	26.71	168.023	123.566	20.8672	16.89	100.639	81.45
242938745	validation	Twist	Peripheral Blood	98.1806	95.177	86.4714	38.9173	9.34193	46.86	46.24	232.274	70.3356	5.6637	8.05	41.8236	59.46
242969401	validation	Agilent	Peripheral Blood	96.1737	93.5799	90.7161	63.7727	38.8523	54.17	38.19	147.855	86.383	11.9298	13.81	69.8299	80.84
242969401	validation	Twist	Peripheral Blood	98.1013	95.7526	92.5688	22.7061	2.2711	43.69	57.73	224.428	63.9037	4.81566	7.54	38.0142	59.49
242983206	validation	Agilent	Peripheral Blood	96.2438	93.6293	91.1346	69.1401	47.2935	59.1	36.42	144.364	96.7049	15.125	15.64	78.2773	80.94
242983206	validation	Twist	Peripheral Blood	98.1489	95.9284	93.7343	41.1476	7.41279	49.17	56.37	260.568	71.5405	5.2089	7.28	42.925	60

## Sheet: Summary by kit
kit	1x	20x	38x	75x	100x	mean	Coverage Uniformity	Estimated library size (M bases)	Total reads (M bases)	Duplicate reads (M bases)	% Duplicate reads	On-target reads (M bases)	% On-target reads
Agilent	94.4232	85.8803	81.598	58.7521	39.3752	56.0959	32.2581	122.197	96.0256	18.3226	20.0062	78.0395	81.3303
Illumina	97.3521	93.2465	81.2002	45.0608	26.105	47.9787	30.0662	102.983	75.3178	12.4817	16.4325	53.2755	70.86
Twist	97.9935	95.5144	90.7007	40.7359	11.7496	48.4431	53.6375	239.545	72.3165	5.71277	7.86031	44.9252	61.7272
